# Supplementary material for: Initial and Middle Stages of Quantum Dots Growth: From Dynamics of Superstructures to Island-Size Distributions
Source: Nanomaterials (Basel). 2026 Apr 23;16(9):510. doi: 10.3390/nano16090510 (PMC13165191; doi:10.3390/nano16090510)
Supplement: Supplementary file 1 [file nanomaterials-16-00510-s001.zip]

Archive with 1 entries (1 files):
- nanomaterials-4221179-supplementary.pdf
